# Supplementary material for: Venomous Bites, Stings and Poisoning by European Vertebrates as an Overlooked and Emerging Medical Problem: Recognition, Clinical Aspects and Therapeutic Management
Source: Life (Basel). 2023 May 23;13(6):1228. doi: 10.3390/life13061228 (PMC10305571; doi:10.3390/life13061228)
Supplement: Supplementary file 1 [file life-13-01228-s001.zip]

Archive with 1 entries (1 files):
- life-2342435-supplementary.pdf
